# Supplementary material for: Ab Initio Modelling of the Structure of ToxA-like and MAX Fungal Effector Proteins
Source: Int J Mol Sci. 2023 Mar 26;24(7):6262. doi: 10.3390/ijms24076262 (PMC10094246; doi:10.3390/ijms24076262)
Supplement: Supplementary file 1 [file ijms-24-06262-s001.zip]

Archive with 1 entries (1 files):
- ijms-2217391-supplementary.pdf
